# Supplementary material for: Unsuccessful aortic fenestration for aortic dissection complicated with mesenteric malperfusion analyzed using computational fluid dynamics: a case report
Source: Gen Thorac Cardiovasc Surg Cases. 2025 Jun 17;4:28. doi: 10.1186/s44215-025-00212-7 (PMC12175397; doi:10.1186/s44215-025-00212-7)
Supplement: Supplementary file 1 — Additional file 1: Supplementary Fig. 1. CT images at 1 day following aortic fenestration revealing the unrelieved TL narrowing in the (a) descending thoracic aorta and (b) abdominal aorta. Computed tomography image also revealing (c) poor contrast-enhanced intestinal wall with pneumatosis intestinalis. CT, computed tomography; TL, true lumen. Supplementary Fig. 2. CT images at 6 days following TEVAR revealing an expanded TL in the (a) descending thoracic aorta and (b) abdominal aorta. CT, computed tomography; TEVAR, thoracic endovascular aortic repair; TL, true lumen. Supplementary Fig. 3. Procedural steps for patient-specific CFD simulation of blood flow. CFD, computational fluid dynamics; TEVAR, thoracic endovascular aortic repair. Video legends. Video 1. Streamline analysis of the aorta in a patient with acute type B aortic dissection complicated by mesenteric malperfusion. left: pre-aortic fenestration, middle: post-aortic fenestration, right: post-TEVAR. TEVAR, thoracic endovascular aortic repair. Video 2. Streamline analysis of the visceral vessels in a patient with acute type B aortic dissection complicated by mesenteric malperfusion. left: pre-aortic fenestration, middle: post-aortic fenestration, right: post-TEVAR. TEVAR, thoracic endovascular aortic repair; SMA, superior mesenteric artery. [file 44215_2025_212_MOESM1_ESM.zip]

Archive with 3 entries (3 files):
- Additional_fileR2.docx
- Video1R2.mp4
- Video2R2.mp4
